# Supplementary material for: Foot pressure distribution in White Rhinoceroses (Ceratotherium simum) during walking
Source: PeerJ. 2019 May 15;7:e6881. doi: 10.7717/peerj.6881 (PMC6525597; doi:10.7717/peerj.6881)
Supplement: Supplemental Information 1 — Columns A–J show, respectively, the file name (A), subject ID (B), foot ID (C: left forefoot = 1; right forefoot = 2; left hindfoot = 3; right hindfoot = 4); ROI (D; also see Fig. 1); peak pressure data in N cm−2(E); walking speed in m s−1(F); Shoulder height in metres (G); Froude number (H); Age (I; Adult = 1; juvenile = 2); Body mass estimate in kg (J; 1 = 2,500; 2 = 1,000). Some trials were excluded from further analyses due to being temporally incomplete. These are: (FORE LEFT: subject 1, trial 028_img001), (FORE RIGHT: subject 3, trial 033_img004; subject 3, trial 035_img003), (HIND LEFT: subject 3, trial 010_img003), (HIND RIGHT: subject 3, trial 041_img006; subject 1, trial 001_img002; subject 1, trial 013_img005). [file peerj-07-6881-s001.csv]

FILE NAME	SUBJECT ID	FOOT ID	ROI	DATA N cm-2		WALKING SPEED m/sec	SHOULDER LENGHT	FROUDE'S NUMBER	AGE	WEIGHT ID
010_img002.h5	1	1	1	48.86547285		0.482808	1.5	0.015841221	1	1
010_img002.h5	1	1	2	33.3236083		0.482808	1.5	0.015841221	1	1
010_img002.h5	1	1	3	39.8930286		0.482808	1.5	0.015841221	1	1
010_img002.h5	1	1	4	24.2173092		0.482808	1.5	0.015841221	1	1
010_img002.h5	1	1	5	18.50516536		0.482808	1.5	0.015841221	1	1
010_img002.h5	1	1	6	18.82903666		0.482808	1.5	0.015841221	1	1
010_img002.h5	1	1	7	8.871565468		0.482808	1.5	0.015841221	1	1
010_img002.h5	1	1	8	5.782232871		0.482808	1.5	0.015841221	1	1
010_img002.h5	1	1	9	8.226099335		0.482808	1.5	0.015841221	1	1
027_img002.h5	1	1	1	41.24916419		0.43315171	1.5	0.012750282	1	1
027_img002.h5	1	1	2	54.37040267		0.43315171	1.5	0.012750282	1	1
027_img002.h5	1	1	3	40.19895108		0.43315171	1.5	0.012750282	1	1
027_img002.h5	1	1	4	26.18893077		0.43315171	1.5	0.012750282	1	1
027_img002.h5	1	1	5	15.92303905		0.43315171	1.5	0.012750282	1	1
027_img002.h5	1	1	6	12.93250706		0.43315171	1.5	0.012750282	1	1
027_img002.h5	1	1	7	11.26498235		0.43315171	1.5	0.012750282	1	1
027_img002.h5	1	1	8	8.972384832		0.43315171	1.5	0.012750282	1	1
027_img002.h5	1	1	9	4.614060278		0.43315171	1.5	0.012750282	1	1
028_img001.h5	1	1	1	28.43969167		0.379157609	1.5	0.009769656	1	1	TEMPORALLY INCOMPLETE-EXCLUDED FROM ANALYSES
028_img001.h5	1	1	2	44.70518077		0.379157609	1.5	0.009769656	1	1
028_img001.h5	1	1	3	42.66294778		0.379157609	1.5	0.009769656	1	1
028_img001.h5	1	1	4	21.89706192		0.379157609	1.5	0.009769656	1	1
028_img001.h5	1	1	5	7.238271946		0.379157609	1.5	0.009769656	1	1
028_img001.h5	1	1	6	14.74137404		0.379157609	1.5	0.009769656	1	1
028_img001.h5	1	1	7	5.808563762		0.379157609	1.5	0.009769656	1	1
028_img001.h5	1	1	8	10.67425164		0.379157609	1.5	0.009769656	1	1
028_img001.h5	1	1	9	4.909771949		0.379157609	1.5	0.009769656	1	1
018_img005.h5	2	1	1	7.272219419		0.575062927	64.7	0.000521024	2	2
018_img005.h5	2	1	2	28.70887422		0.575062927	64.7	0.000521024	2	2
018_img005.h5	2	1	3	29.07579045		0.575062927	64.7	0.000521024	2	2
018_img005.h5	2	1	4	3.658319869		0.575062927	64.7	0.000521024	2	2
018_img005.h5	2	1	5	5.62445928		0.575062927	64.7	0.000521024	2	2
018_img005.h5	2	1	6	8.795080318		0.575062927	64.7	0.000521024	2	2
018_img005.h5	2	1	7	5.153303506		0.575062927	64.7	0.000521024	2	2
018_img005.h5	2	1	8	4.4		0.575062927	64.7	0.000521024	2	2
018_img005.h5	2	1	9	4.4		0.575062927	64.7	0.000521024	2	2
021_img005.h5	2	1	1	36.50561049		0.577551503	64.7	0.000525543	2	2
021_img005.h5	2	1	2	4.420167236		0.577551503	64.7	0.000525543	2	2
021_img005.h5	2	1	3	41.57025869		0.577551503	64.7	0.000525543	2	2
021_img005.h5	2	1	4	4.042385587		0.577551503	64.7	0.000525543	2	2
021_img005.h5	2	1	5	5.274173853		0.577551503	64.7	0.000525543	2	2
021_img005.h5	2	1	6	5.294712145		0.577551503	64.7	0.000525543	2	2
021_img005.h5	2	1	7	4.262909496		0.577551503	64.7	0.000525543	2	2
021_img005.h5	2	1	8	3.486512805		0.577551503	64.7	0.000525543	2	2
021_img005.h5	2	1	9	3.061040677		0.577551503	64.7	0.000525543	2	2
031_img002.h5	2	1	1	27.07010511		0.701490692	64.7	0.000775301	2	2
031_img002.h5	2	1	2	19.86235272		0.701490692	64.7	0.000775301	2	2
031_img002.h5	2	1	3	55.72049481		0.701490692	64.7	0.000775301	2	2
031_img002.h5	2	1	4	3.199048758		0.701490692	64.7	0.000775301	2	2
031_img002.h5	2	1	5	11.57313657		0.701490692	64.7	0.000775301	2	2
031_img002.h5	2	1	6	9.792119189		0.701490692	64.7	0.000775301	2	2
031_img002.h5	2	1	7	8.249087244		0.701490692	64.7	0.000775301	2	2
031_img002.h5	2	1	8	4.366010038		0.701490692	64.7	0.000775301	2	2
031_img002.h5	2	1	9	3.097005991		0.701490692	64.7	0.000775301	2	2
033_img004.h5	3	2	1	57.2013589		0.516065262	1.42	0.019118416	1	1	TEMPORALLY INCOMPLETE-EXCLUDED FROM ANALYSES
033_img004.h5	3	2	2	44.15666091		0.516065262	1.42	0.019118416	1	1
033_img004.h5	3	2	3	41.34397983		0.516065262	1.42	0.019118416	1	1
033_img004.h5	3	2	4	16.24964733		0.516065262	1.42	0.019118416	1	1
033_img004.h5	3	2	5	13.22734569		0.516065262	1.42	0.019118416	1	1
033_img004.h5	3	2	6	23.10768208		0.516065262	1.42	0.019118416	1	1
033_img004.h5	3	2	7	19.88384694		0.516065262	1.42	0.019118416	1	1
033_img004.h5	3	2	8	12.63851174		0.516065262	1.42	0.019118416	1	1
033_img004.h5	3	2	9	21.65768385		0.516065262	1.42	0.019118416	1	1
035_img003.h5	3	2	1	28.06635564		0.662806863	1.42	0.031536729	1	1	TEMPORALLY INCOMPLETE-EXCLUDED FROM ANALYSES
035_img003.h5	3	2	2	53.14750683		0.662806863	1.42	0.031536729	1	1
035_img003.h5	3	2	3	16.52800089		0.662806863	1.42	0.031536729	1	1
035_img003.h5	3	2	4	13.66223207		0.662806863	1.42	0.031536729	1	1
035_img003.h5	3	2	5	12.5990718		0.662806863	1.42	0.031536729	1	1
035_img003.h5	3	2	6	7.173713955		0.662806863	1.42	0.031536729	1	1
035_img003.h5	3	2	7	9.904022997		0.662806863	1.42	0.031536729	1	1
035_img003.h5	3	2	8	7.709738968		0.662806863	1.42	0.031536729	1	1
035_img003.h5	3	2	9	6.693993016		0.662806863	1.42	0.031536729	1	1
27_10_035_img002.h5	1	2	1	6.110416497		NA	1.5	NA	1	1
27_10_035_img002.h5	1	2	2	91.08883918		NA	1.5	NA	1	1
27_10_035_img002.h5	1	2	3	45.32792681		NA	1.5	NA	1	1
27_10_035_img002.h5	1	2	4	26.5280867		NA	1.5	NA	1	1
27_10_035_img002.h5	1	2	5	23.96591042		NA	1.5	NA	1	1
27_10_035_img002.h5	1	2	6	7.570048331		NA	1.5	NA	1	1
27_10_035_img002.h5	1	2	7	6.263434241		NA	1.5	NA	1	1
27_10_035_img002.h5	1	2	8	6.76483724		NA	1.5	NA	1	1
27_10_035_img002.h5	1	2	9	9.703466778		NA	1.5	NA	1	1
27_10_img002.h5	1	2	1	23.0383457		NA	1.5	NA	1	1
27_10_img002.h5	1	2	2	115.0322762		NA	1.5	NA	1	1
27_10_img002.h5	1	2	3	56.0982538		NA	1.5	NA	1	1
27_10_img002.h5	1	2	4	42.41140281		NA	1.5	NA	1	1
27_10_img002.h5	1	2	5	14.58581854		NA	1.5	NA	1	1
27_10_img002.h5	1	2	6	8.759929134		NA	1.5	NA	1	1
27_10_img002.h5	1	2	7	6.813392379		NA	1.5	NA	1	1
27_10_img002.h5	1	2	8	9.882404619		NA	1.5	NA	1	1
27_10_img002.h5	1	2	9	6.626689602		NA	1.5	NA	1	1
004_img007.h5	2	2	1	6.694115812		0.636442422	64.7	0.000638183	2	2
004_img007.h5	2	2	2	13.01044669		0.636442422	64.7	0.000638183	2	2
004_img007.h5	2	2	3	22.43514591		0.636442422	64.7	0.000638183	2	2
004_img007.h5	2	2	4	5.830271102		0.636442422	64.7	0.000638183	2	2
004_img007.h5	2	2	5	4.760065657		0.636442422	64.7	0.000638183	2	2
004_img007.h5	2	2	6	4.32225359		0.636442422	64.7	0.000638183	2	2
004_img007.h5	2	2	7	4.86948751		0.636442422	64.7	0.000638183	2	2
004_img007.h5	2	2	8	4.474592466		0.636442422	64.7	0.000638183	2	2
004_img007.h5	2	2	9	4.31902711		0.636442422	64.7	0.000638183	2	2
009_img006.h5	2	2	1	10.19939542		0.496676452	64.7	0.000388664	2	2
009_img006.h5	2	2	2	12.37379574		0.496676452	64.7	0.000388664	2	2
009_img006.h5	2	2	3	49.56432352		0.496676452	64.7	0.000388664	2	2
009_img006.h5	2	2	4	12.28313004		0.496676452	64.7	0.000388664	2	2
009_img006.h5	2	2	5	11.89527772		0.496676452	64.7	0.000388664	2	2
009_img006.h5	2	2	6	7.55171522		0.496676452	64.7	0.000388664	2	2
009_img006.h5	2	2	7	4.32836096		0.496676452	64.7	0.000388664	2	2
009_img006.h5	2	2	8	4.566383097		0.496676452	64.7	0.000388664	2	2
009_img006.h5	2	2	9	3.026254318		0.496676452	64.7	0.000388664	2	2
011_img004.h5	2	2	1	9.264270684		0.777443853	64.7	0.00095228	2	2
011_img004.h5	2	2	2	31.8480962		0.777443853	64.7	0.00095228	2	2
011_img004.h5	2	2	3	8.175964031		0.777443853	64.7	0.00095228	2	2
011_img004.h5	2	2	4	4.723744212		0.777443853	64.7	0.00095228	2	2
011_img004.h5	2	2	5	5.638046567		0.777443853	64.7	0.00095228	2	2
011_img004.h5	2	2	6	3.385309496		0.777443853	64.7	0.00095228	2	2
011_img004.h5	2	2	7	3.883987344		0.777443853	64.7	0.00095228	2	2
011_img004.h5	2	2	8	2.873219229		0.777443853	64.7	0.00095228	2	2
011_img004.h5	2	2	9	2.496343061		0.777443853	64.7	0.00095228	2	2
033_img003.h5	2	2	1	3.202385734		0.491237318	64.7	0.000380198	2	2
033_img003.h5	2	2	2	25.60534304		0.491237318	64.7	0.000380198	2	2
033_img003.h5	2	2	3	13.82112352		0.491237318	64.7	0.000380198	2	2
033_img003.h5	2	2	4	2.431035438		0.491237318	64.7	0.000380198	2	2
033_img003.h5	2	2	5	6.693027774		0.491237318	64.7	0.000380198	2	2
033_img003.h5	2	2	6	7.790581388		0.491237318	64.7	0.000380198	2	2
033_img003.h5	2	2	7	4.946483762		0.491237318	64.7	0.000380198	2	2
033_img003.h5	2	2	8	3.308994831		0.491237318	64.7	0.000380198	2	2
033_img003.h5	2	2	9	4.577576426		0.491237318	64.7	0.000380198	2	2
010_img003.h5	3	3	1	24.575		0.408352	1.42	0.011970493	1	1	TEMPORALLY INCOMPLETE-EXCLUDED FROM ANALYSES
010_img003.h5	3	3	2	14.7442202		0.408352	1.42	0.011970493	1	1
010_img003.h5	3	3	3	5.709548611		0.408352	1.42	0.011970493	1	1
010_img003.h5	3	3	4	9.783376736		0.408352	1.42	0.011970493	1	1
010_img003.h5	3	3	5	6.513425926		0.408352	1.42	0.011970493	1	1
010_img003.h5	3	3	6	5.315755208		0.408352	1.42	0.011970493	1	1
010_img003.h5	3	3	7	7.844401042		0.408352	1.42	0.011970493	1	1
010_img003.h5	3	3	8	3.721527778		0.408352	1.42	0.011970493	1	1
010_img003.h5	3	3	9	8.291666667		0.408352	1.42	0.011970493	1	1
034_img003.h5	3	3	1	20.68774836		0.872361989	1.42	0.054630618	1	1
034_img003.h5	3	3	2	8.681351816		0.872361989	1.42	0.054630618	1	1
034_img003.h5	3	3	3	12.5178497		0.872361989	1.42	0.054630618	1	1
034_img003.h5	3	3	4	19.38193136		0.872361989	1.42	0.054630618	1	1
034_img003.h5	3	3	5	14.09572473		0.872361989	1.42	0.054630618	1	1
034_img003.h5	3	3	6	15.99007796		0.872361989	1.42	0.054630618	1	1
034_img003.h5	3	3	7	7.772603775		0.872361989	1.42	0.054630618	1	1
034_img003.h5	3	3	8	4.389427486		0.872361989	1.42	0.054630618	1	1
034_img003.h5	3	3	9	3.723991315		0.872361989	1.42	0.054630618	1	1
014_img002.h5	1	3	1	40.83644204		0.521879	1.5	0.018508847	1	1
014_img002.h5	1	3	2	47.6424804		0.521879	1.5	0.018508847	1	1
014_img002.h5	1	3	3	13.09979651		0.521879	1.5	0.018508847	1	1
014_img002.h5	1	3	4	9.242342056		0.521879	1.5	0.018508847	1	1
014_img002.h5	1	3	5	9.832121207		0.521879	1.5	0.018508847	1	1
014_img002.h5	1	3	6	7.171888175		0.521879	1.5	0.018508847	1	1
014_img002.h5	1	3	7	9.619695836		0.521879	1.5	0.018508847	1	1
014_img002.h5	1	3	8	8.841285777		0.521879	1.5	0.018508847	1	1
014_img002.h5	1	3	9	13.449545		0.521879	1.5	0.018508847	1	1
026_img004.h5	2	3	1	6.942701179		0.549044896	64.7	0.000474944	2	2
026_img004.h5	2	3	2	5.620567625		0.549044896	64.7	0.000474944	2	2
026_img004.h5	2	3	3			0.549044896	64.7	0.000474944	2	2
026_img004.h5	2	3	4	5.063998966		0.549044896	64.7	0.000474944	2	2
026_img004.h5	2	3	5	2.671713881		0.549044896	64.7	0.000474944	2	2
026_img004.h5	2	3	6	0.632454039		0.549044896	64.7	0.000474944	2	2
026_img004.h5	2	3	7	4.728016389		0.549044896	64.7	0.000474944	2	2
026_img004.h5	2	3	8	3.825471677		0.549044896	64.7	0.000474944	2	2
026_img004.h5	2	3	9	4.4		0.549044896	64.7	0.000474944	2	2
041_img006.h5	3	4	1	51.97327098		0.491693834	1.42	0.017355302	1	1	TEMPORALLY INCOMPLETE-EXCLUDED FROM ANALYSES
041_img006.h5	3	4	2	9.978728681		0.491693834	1.42	0.017355302	1	1
041_img006.h5	3	4	3	56.53243691		0.491693834	1.42	0.017355302	1	1
041_img006.h5	3	4	4	15.5099542		0.491693834	1.42	0.017355302	1	1
041_img006.h5	3	4	5	2.257633075		0.491693834	1.42	0.017355302	1	1
041_img006.h5	3	4	6	17.31752081		0.491693834	1.42	0.017355302	1	1
041_img006.h5	3	4	7	5.548141934		0.491693834	1.42	0.017355302	1	1
041_img006.h5	3	4	8	7.272285391		0.491693834	1.42	0.017355302	1	1
041_img006.h5	3	4	9	6.802077562		0.491693834	1.42	0.017355302	1	1
001_img002.h5	1	4	1	2.787845091		0.120556	1.5	0.000987683	1	1	TEMPORALLY INCOMPLETE-EXCLUDED FROM ANALYSES
001_img002.h5	1	4	2	17.38516403		0.120556	1.5	0.000987683	1	1
001_img002.h5	1	4	3	3.281803982		0.120556	1.5	0.000987683	1	1
001_img002.h5	1	4	4	11.14404365		0.120556	1.5	0.000987683	1	1
001_img002.h5	1	4	5	9.107482097		0.120556	1.5	0.000987683	1	1
001_img002.h5	1	4	6	4.786679805		0.120556	1.5	0.000987683	1	1
001_img002.h5	1	4	7	16.97030006		0.120556	1.5	0.000987683	1	1
001_img002.h5	1	4	8	4.286251349		0.120556	1.5	0.000987683	1	1
001_img002.h5	1	4	9	6.068454512		0.120556	1.5	0.000987683	1	1
013_img005.h5	1	4	1	45.9936299		0.530909	1.5	0.019154901	1	1	TEMPORALLY INCOMPLETE-EXCLUDED FROM ANALYSES
013_img005.h5	1	4	2	16.32264344		0.530909	1.5	0.019154901	1	1
013_img005.h5	1	4	3	16.99261902		0.530909	1.5	0.019154901	1	1
013_img005.h5	1	4	4	16.00634483		0.530909	1.5	0.019154901	1	1
013_img005.h5	1	4	5	2.210490472		0.530909	1.5	0.019154901	1	1
013_img005.h5	1	4	6	4.389310683		0.530909	1.5	0.019154901	1	1
013_img005.h5	1	4	7	3.876042677		0.530909	1.5	0.019154901	1	1
013_img005.h5	1	4	8	3.956231556		0.530909	1.5	0.019154901	1	1
013_img005.h5	1	4	9	6.142250727		0.530909	1.5	0.019154901	1	1
032_img003.h5	1	4	1	41.9841591		0.389543941	1.5	0.010312231	1	1
032_img003.h5	1	4	2	50.91632491		0.389543941	1.5	0.010312231	1	1
032_img003.h5	1	4	3	28.23391542		0.389543941	1.5	0.010312231	1	1
032_img003.h5	1	4	4	28.05009991		0.389543941	1.5	0.010312231	1	1
032_img003.h5	1	4	5	7.045483336		0.389543941	1.5	0.010312231	1	1
032_img003.h5	1	4	6	10.06510247		0.389543941	1.5	0.010312231	1	1
032_img003.h5	1	4	7	7.274737108		0.389543941	1.5	0.010312231	1	1
032_img003.h5	1	4	8	4.176972241		0.389543941	1.5	0.010312231	1	1
032_img003.h5	1	4	9	5.714261566		0.389543941	1.5	0.010312231	1	1
27_10_037_img003.h5	1	4	1	95.72894468		NA	1.5	NA	1	1
27_10_037_img003.h5	1	4	2	34.00889861		NA	1.5	NA	1	1
27_10_037_img003.h5	1	4	3	41.24389308		NA	1.5	NA	1	1
27_10_037_img003.h5	1	4	4	16.36403622		NA	1.5	NA	1	1
27_10_037_img003.h5	1	4	5	11.27066776		NA	1.5	NA	1	1
27_10_037_img003.h5	1	4	6	13.45912283		NA	1.5	NA	1	1
27_10_037_img003.h5	1	4	7	7.886807648		NA	1.5	NA	1	1
27_10_037_img003.h5	1	4	8	6.905408069		NA	1.5	NA	1	1
27_10_037_img003.h5	1	4	9	6		NA	1.5	NA	1	1
27_10_019_img001.h5	2	4	1	104.241171		NA	64.7	NA	2	2
27_10_019_img001.h5	2	4	2	11.29923781		NA	64.7	NA	2	2
27_10_019_img001.h5	2	4	3	8.172233455		NA	64.7	NA	2	2
27_10_019_img001.h5	2	4	4	10.63643403		NA	64.7	NA	2	2
27_10_019_img001.h5	2	4	5	34.19043478		NA	64.7	NA	2	2
27_10_019_img001.h5	2	4	6			NA	64.7	NA	2	2
27_10_019_img001.h5	2	4	7	6.002668637		NA	64.7	NA	2	2
27_10_019_img001.h5	2	4	8	6		NA	64.7	NA	2	2
27_10_019_img001.h5	2	4	9	2.956675213		NA	64.7	NA	2	2
